# Supplementary material for: Application of Machine Learning and Mendelian Randomization Analysis to Identify the Cuproptosis-Related Biomarker and Its Related Regulation in Osteonecrosis of the Femoral Head
Source: Curr Genomics. 2025 Oct 23;26(6):609–20. doi: 10.2174/0113892029373131251017114954 (PMC13154234; doi:10.2174/0113892029373131251017114954)
Supplement: Supplementary file 1 [file CG-26-6-609_SD1.zip]

Archive with 7 entries (6 files):
- 代码/
- 代码/.DS_Store
- 代码/gene-imm-cor.R
- 代码/lasso.R
- 代码/msvmRFE.R
- 代码/SMR.txt
- 代码/svm.R
