# Supplementary material for: Application of Machine Learning and Mendelian Randomization Analysis to Identify the Cuproptosis-Related Biomarker and Its Related Regulation in Osteonecrosis of the Femoral Head
Source: Curr Genomics. 2025 Oct 23;26(6):609–20. doi: 10.2174/0113892029373131251017114954 (PMC13154234; doi:10.2174/0113892029373131251017114954)
Supplement: Supplementary file 1 [file CG-26-6-609_SD1.zip › 代码/gene-imm-cor.R]

setwd("----")
data1=read.table("mydata.txt",header = T,sep = "\t",check.names = F)
data2<-read.table("Venn.txt",header=F,sep="\t",check.names = F)
data3=data1[,c("id",as.vector(data2[,1]))]
data4=read.table("mr.txt",header = T,sep = "\t",check.names = F)
mydata=merge(data3,data4,by="id")
########

ndf=data.frame()
for(b in colnames(mydata[,2:3])){
  for(a in colnames(mydata[,4:ncol(mydata)])){
    v1=as.numeric(mydata[,b])
    v2=as.numeric(mydata[,a])
    mycor=cor.test(v1,v2)
    cor=mycor$estimate
    p=mycor$p.value
    ndf=rbind(ndf,cbind(gene=b,imc=a,cor,p))
    
  }
}

write.table(ndf,"gene_imc.txt",row.names = F,sep = "\t",quote = F)
