# Supplementary material for: Application of Machine Learning and Mendelian Randomization Analysis to Identify the Cuproptosis-Related Biomarker and Its Related Regulation in Osteonecrosis of the Femoral Head
Source: Curr Genomics. 2025 Oct 23;26(6):609–20. doi: 10.2174/0113892029373131251017114954 (PMC13154234; doi:10.2174/0113892029373131251017114954)
Supplement: Supplementary file 1 [file CG-26-6-609_SD1.zip › 代码/lasso.R]

#install.packages("glmnet")
library(glmnet)
set.seed(88888)
setwd("------")

mydata1<-read.table("clinical.txt",header=T,sep="\t",check.names = F) 
mydata2=read.table("DEGexp.txt",header=T,sep="\t",check.names=F)          
mydata=merge(mydata1,mydata2,by="id")
write.table(mydata,"mydata.txt",sep="\t",quote = F,row.names = F)

v1<-as.matrix(mydata[,c(3:ncol(mydata))])
v2 <- mydata[,2]

myfit <- glmnet(v1, v2, family = "binomial")
pdf("lambda.pdf")
plot(myfit, xvar = "lambda", label = TRUE)
dev.off()

myfit2 <- cv.glmnet(v1, v2, family="binomial",nfolds = 10)
pdf("min.pdf")
plot(myfit2)
abline(v=log(c(myfit2$lambda.min,myfit2$lambda.1se)),lty="dashed")
dev.off()


coe <- coef(myfit, s = myfit2$lambda.min)
act_index <- which(coe != 0)
act_coe <- coe[act_index]
lassogene=row.names(coe)[act_index]
gene_coef=cbind(id=lassogene,coef=act_coe)
gene_coef=gene_coef[-1,]
write.table(gene_coef,"gene_coef.txt",sep="\t",quote=F,row.names=F)
