# Supplementary material for: Application of Machine Learning and Mendelian Randomization Analysis to Identify the Cuproptosis-Related Biomarker and Its Related Regulation in Osteonecrosis of the Femoral Head
Source: Curr Genomics. 2025 Oct 23;26(6):609–20. doi: 10.2174/0113892029373131251017114954 (PMC13154234; doi:10.2174/0113892029373131251017114954)
Supplement: Supplementary file 1 [file CG-26-6-609_SD1.zip › 代码/SMR.txt]

##eQTLGen

./smr-1.3.1-macos-arm64 --beqtl-summary ./smrdata/eQTL/cis-eQTLs-full_eQTLGen_AF_incl_nr_formatted_20191212.new.txt_besd-dense --query 1 --genes mygene.list --out multiple --make-besd
./smr-1.3.1-macos-arm64 --bfile ./EU1000QC/EU1000QC --gwas-summary ./out_gwas.ma --beqtl-summary ./multiple --out multiple --thread-num 10
