# Supplementary material for: Application of Machine Learning and Mendelian Randomization Analysis to Identify the Cuproptosis-Related Biomarker and Its Related Regulation in Osteonecrosis of the Femoral Head
Source: Curr Genomics. 2025 Oct 23;26(6):609–20. doi: 10.2174/0113892029373131251017114954 (PMC13154234; doi:10.2174/0113892029373131251017114954)
Supplement: Supplementary file 1 [file CG-26-6-609_SD1.zip › 代码/svm.R]

#install.packages("e1071")
setwd("------")
library(e1071)
source("msvmRFE.R")
set.seed(888888)
mydata=read.table("mydata.txt",header = T,sep = "\t",row.names = 1)
#k-fold cross validation 10

k=10
halve.above=20
svmRFE(mydata, k=k, halve.above=halve.above)
nfold = k
nrows = nrow(mydata)
folds = rep(1:nfold, len=nrows)[sample(nrows)]
folds = lapply(1:nfold, function(x) which(folds == x))

results = lapply(folds, svmRFE.wrap, mydata, k=k, halve.above=halve.above)
length(results)
top.features = WriteFeatures(results, mydata, save=F)
write.table(top.features,"top.features.txt",row.names = F,sep = "\t",quote = F)

featsweep = lapply(1:12, FeatSweep.wrap, results, mydata)
no.info = min(prop.table(table(mydata[,1])))
errors = sapply(featsweep, function(x) ifelse(is.null(x), NA, x$error))

pdf("svm.pdf",8,6)
PlotErrors(errors, no.info=no.info)
dev.off()

which.min(errors) 
